# Supplementary material for: Yeast Diversity during Spontaneous Fermentations and Oenological Characterisation of Indigenous Saccharomyces cerevisiae for Potential as Wine Starter Cultures
Source: Microorganisms. 2022 Jul 19;10(7):1455. doi: 10.3390/microorganisms10071455 (PMC9325129; doi:10.3390/microorganisms10071455)
Supplement: Supplementary file 1 [file microorganisms-10-01455-s001.zip]

Archive with 2 entries (2 files):
- Supplement data.xlsx
- Supplementary figure.pdf
