# Supplementary material for: Yeast Diversity during Spontaneous Fermentations and Oenological Characterisation of Indigenous Saccharomyces cerevisiae for Potential as Wine Starter Cultures
Source: Microorganisms. 2022 Jul 19;10(7):1455. doi: 10.3390/microorganisms10071455 (PMC9325129; doi:10.3390/microorganisms10071455)
Supplement: Supplementary file 1 [file microorganisms-10-01455-s001.zip › Supplement data.xlsx]

## Sheet: Table S1
Table S1. Dynamics of yeast population during spontaneous fermentations.
Fermentation stage	Yeast population
Must	8 × 104 cfu/mL
The middle stage of fermentation	5 × 107 cfu/mL
The end stage of fermentation	7 × 106 cfu/mL

## Sheet: Table S2
Table S2. 712 isolates obtained from spontaneous fermentations and species identification by WL nutrient medium and sequencing of the 26s rRNA D1/D2 domain
Culture type and species	Colony
I M. pulcherrima	E-1-15, F-1-6
M. aff. fructicola	F-b-10
Ⅱ S. cerevisiae	B-2-5, B-3-1, B-3-2, B-3-13, B-3-15, B-3-3, B-3-4, B-3-5, B-3-6, B-3-7, B-3-8, B-3-9, B-3-10, B-3-11, B-3-12, B-3-14
	BS-2-2, BS-2-5, BS-2-6, BS-2-10, BS-2-14, BS-3-1, BS-3-2, BS-3-3, BS-3-4, BS-3-5, BS-3-6, BS-3-7, BS-3-8, BS-3-9, BS-3-10, BS-3-11, BS-3-12, BS-3-13, BS-3-14, BS-3-15
	E-2-2, E-2-4, E-2-8, E-2-9, E-2-10, E-2-11, E-2-12, E-2-14, E-3-1, E-3-2, E-3-3, E-3-4, E-3-5, E-3-8, E-3-9, E-3-10, E-3-11, E-3-12, E-3-13, E-3-14, E-3-15, ES-2-2, ES-2-3, ES-2-5ES-2-6, ES-2-8, ES-2-10, ES-2-12, ES-2-13, ES-3-1, ES-3-2, ES-3-3, ES-3-4, ES-3-5, ES-3-6, ES-3-7
	F-2-3, F-2-4, F-2-8, F-2-9, F-2-10, F-2-11, F-2-15, F-3-1, F-3-2, F-3-3, F-3-4, F-3-5, F-3-6, F-3-7, F-3-9, F-3-10, F-3-11, F-3-12, F-3-13, F-3-14, F-3-15, FS-2-3, FS-2-5, FS-2-8, FS-2-9, FS-2-11, FS-2-13, FS-2-14, FS-2-15, FS-3-1, FS-3-2, FS-3-31, FS-3-4, FS-3-5, FS-3-6, FS-3-8, FS-3-9, FS-3-11, FS-3-14, FS-3-15
	I-2-3, I-3-1, I-3-2, I-3-3, I-3-4, I-3-6, I-3-7, I-3-8, I-3-9, I-3-10, I-3-11, I-3-12, I-3-13, I-3-14, I-3-15, IS-3-1, IS-3-2, IS-3-3, IS-3-4, IS-3-5, IS-3-6, IS-3-7, IS-3-8, IS-3-9, IS-3-10, IS-3-11, IS-3-12, IS-3-13
	A-b-15, A-2-1, A-2-2, A-2-3, A-2-5, A-2-6, A-2-8, A-2-9, A-2-10, A-2-11, A-2-12, A-3-1, A-3-2, A-3-3, A-3-4, A-3-5, A-3-6, A-3-7, A-3-8, A-3-9, A-3-10, A-3-12, A-3-13, A-3-14, A-3-15, AS-1-2, AS-1-6, AS-1-9, AS-1-12, AS-2-1, AS-2-2, AS-2-3, AS-2-4, AS-2-5, AS-2-6, AS-2-7, AS-2-8, AS-2-9, AS-2-10, AS-2-11, AS-2-12, AS-2-13, AS-2-14, AS-3-1, AS-3-2, AS-3-4, AS-3-5, AS-3-6, AS-3-7, AS-3-8, AS-3-10, …
	C-2-3, C-3-1, C-3-2C-3-3, C-3-5, C-3-8, C-3-9, C-3-13, C-3-14, CS-3-1, CS-3-8, CS-3-9, CS-3-11, C-2-10, C-3-4, C-3-6, C-3-10, C-3-11, CS-3-2, CS-3-3, CS-3-5, CS-3-6, CS-3-12, CS-3-13
	D-2-11, D-3-1, D-3-2, D-3-3, D-3-4, D-3-5, D-3-6, D-3-7, D-3-8, D-3-9, D-3-10, D-3-11, D-3-12, D-3-13, D-3-14, D-3-15, DS-3-1, DS-3-2, DS-3-3, DS-3-4, DS-3-5
	J-2-1, J-2-3, J-2-5, J-2-6, J-2-8, J-2-9, J-2-11, J-2-12, J-2-13, J-2-15, J-3-1, J-3-2, J-3-3, J-3-4, J-3-5, J-3-6, J-3-7, J-3-8, J-3-9, J-3-10, J-3-11, J-3-12, JS-2-1, JS-2-2, JS-2-3, JS-2-4, JS-2-5, JS-2-6, JS-2-7, JS-2-8, JS-2-9, JS-2-10, JS-2-12, JS-2-13, JS-2-14, JS-2-15, JS-3-1, JS-3-2, JS-3-3, JS-3-4, JS-3-5, JS-3-6, JS-3-7, JS-3-8, JS-3-9, JS-3-10, JS-3-11, JS-3-12, JS-3-13, JS-3-14, JS-3…
Ⅲ H. uvarum	B-b-1, B-b-5, B-b-8, B-b-9, B-b-10, B-b-11, B-b-12, B-b-14, B-b-15, B-1-1, B-1-2, B-1-3, B-1-4, B-1-5, B-1-6, B-1-8, B-1-9, B-1-10, B-1-11B-1-12, B-1-14, B-2-2, B-2-3, B-2-4B-2-6, B-2-7, B-2-8, B-2-9, B-2-10, B-2-11, B-2-12, B-2-13, B-2-14, B-2-15, BS-1-1, BS-1-2, BS-1-3, BS-1-4, BS-1-7, BS-1-10, BS-1-11, BS-1-12, BS-1-13, BS-1-15, BS-2-1, BS-2-3, BS-2-8, BS-2-9, BS-2-11, BS-2-12, BS-2-15
	E-b-1, E-1-1, E-1-5, E-1-6, E-1-8, E-1-10, E-1-11, E-1-12, E-1-13, E-1-14, E-2-5, E-2-7, E-2-13, E-2-15, ES-1-2, ES-1-6, ES-1-9, ES-1-14, ES-1-15, ES-2-1, ES-2-4
	F-b-4, F-b-5, F-b-7, F-b-11, F-b-12, F-b-15, F-1-1, F-1-2, F-1-4, F-1-5, F-1-8, F-1-9, F-1-11, F-1-12, F-1-13, F-1-15, F-2-2, F-2-5, F-2-6, F-2-13, FS-1-3, FS-1-9, FS-1-10, FS-1-11, FS-2-1, FS-2-4, FS-2-6, FS-2-10, FS-2-12
	I-b-1, I-b-2, I-b-3, I-b-4, I-b-5, I-b-6, I-b-7, I-b-8, I-b-9, I-1-2, I-1-3, I-1-7, I-1-10, I-1-12, I-1-13, I-1-15, I-2-1, I-2-2, I-2-4, I-2-5, I-2-6, I-2-7, I-2-8, I-2-9, I-2-11, I-2-12, I-2-14, IS-1-1, IS-1-2, IS-1-3, IS-1-4, IS-1-5, IS-1-6, IS-1-7, IS-1-8, IS-1-9, IS-1-10, IS-1-11, IS-1-12, IS-1-13, IS-1-14, IS-1-15, IS-2-3, IS-2-5, IS-2-6, IS-2-8, IS-2-10, IS-2-12, IS-2-13
	A-b-3, A-b-12, A-1-1, A-1-6, A-1-8, A-1-9, A-1-11, A-1-13, A-1-14, A-2-7, AS-1-4, AS-1-10
	C-1-1, C-2-11, C-2-12, C-2-15, CS-1-7, CS-2-13, CS-2-15
	D-b-1, D-b-2, D-b-3, D-1-1, D-1-4, D-1-5, D-1-7, D-1-9, D-1-10, D-1-13, D-1-14, D-2-1, D-2-2, D-2-4, D-2-6, D-2-12, D-2-13D-2-14, DS-1-1, DS-1-2, DS-1-4, DS-1-5, DS-1-7, DS-1-8, DS-1-9, DS-1-10, DS-1-11, DS-1-13, DS-1-14, DS-2-4, DS-2-5, DS-2-6, DS-2-7, DS-2-9, DS-2-10, DS-2-13, DS-2-14, DS-2-15
	J-2-4, J-2-14, J-1-2, J-1-4, J-1-7, J-1-8, J-1-9, J-1-10, J-1-12, J-1-15, J-b-1, J-b-2, J-b-4, J-b-6, J-b-7, J-b-8, J-b-9, J-b-10, J-b-11, J-b-13, JS-1-1, JS-1-3, JS-1-4, JS-1-6, JS-1-7, JS-1-9, JS-1-11, JS-1-12, JS-2-11
IV H. uvarum	B-1-7, B-1-13, B-2-1, BS-1-9, BS-1-14
	E-b-2, E-b-3, E-b-4, E-b-5, E-1-2, E-1-4, E-1-7, ES-1-3, ES-1-5, ES-1-10, ES-1-12, ES-1-13, ES-2-9, ES-2-11
	F-b-1, F-b8, F-b-14, F-1-10, F-2-1, F-2-7, F-2-12, FS-1-1, FS-2-2, F-1-7, F-1-14, F-b-3, F-b-6, F-b-9, F-b-13, FS-1-6
	I-2-13, I-3-5, IS-2-1, IS-2-2, IS-2-7, IS-2-11
	A-1-2, A-1-3, A-1-5, A-1-7, A-1-4
	DS-2-1, D-1-2, D-1-6, D-1-11, D-1-15, D-2-3, D-2-5, D-2-7, D-2-8, D-2-10, D-2-15, DS-1-3, DS-1-12, DS-2-2, DS-2-3, DS-2-8, DS-2-11, DS-2-12
	J-b-3, J-b-5, J-b-12, J-b-14, J-b-15, J-1-1, J-1-3, J-1-5, J-1-6, J-1-11, J-1-13, J-1-14, J-2-2, J-2-7, J-2-10, JS-1-2, JS-1-5, JS-1-8, JS-1-10, JS-1-13, JS-1-14, JS-1-15
V P. kluyver	BS-1-6, BS-2-4, BS-2-7, BS-2-13, E-2-1, FS-2-7, C-b-1, C-b-2, C-b-3, C-b-6, C-b-7, C-b-8,
	C-b-9, C-b-10, C-b-12, C-b-14, C-1-3, C-1-7, C-1-8, C-1-10, C-1-14, C-2-1, C-2-5, C-2-6, C-3-12, CS-1-1, CS-1-2, CS-1-3, CS-1-4, CS-1-5, CS-1-8, CS-1-9, CS-1-12, CS-1-13, CS-2-1, CS-2-2, CS-2-3, CS-2-4, CS-2-5, CS-2-7, CS-2-8, CS-2-10, CS-2-12, CS-2-14, D-2-9
VI S. pastorianus	E-2-3, E-2-6, E-3-6, E-3-7, ES-1-1, ES-1-7, F-b-2, F-1-3, F-3-8, FS-3-7, FS-3-10, FS-3-12, FS-3-13, I-1-1, I-1-8, I-1-11, A-b-2, A-b-7, A-b-8, A-1-10, A-2-4, A-2-13, A-3-11, AS-1-3, AS-1-5, AS-1-7, AS-1-8, AS-1-11, AS-1-13, AS-1-14, AS-3-3, AS-3-9, AS-3-11, C-3-7, CS-2-6, CS-2-9, CS-3-4, CS-3-7, CS-3-10
S. cerevisiae	B-3-3, B-3-4, B-3-5, B-3-6, B-3-7, B-3-8, B-3-9, B-3-10, B-3-11, B-3-12, B-3-14
VIII C. zemplinina	B-b-3, B-b-4, B-b-7, A-b-14

## Sheet: Table S3
Table S3. Catagories of morphotypes of yeast strains isolated from grape spontaneous fermentation.
Morphotype catagories and species	Colonial characteristics	Colony numbers	Proportion (%)
Ⅰ (M. pulcherrima)	Redness in center, white with red around, convex, smooth, cream	3	0.42
Ⅱ (S. cerevisiae)	Creamy, coniform, smooth, cream	280	39.33
Ⅲ (H. uvarum)	Dark green in center, pale green around, flat, smooth, opaque	236	33.15
Ⅳ	Green with white in center, transparent yellow around, flat, smooth	87	12.22
Ⅴ (P. kluyver)	Pale yellow, wrinkle, roughness, flat, opaque	45	6.32
Ⅵ	Blue, transparent around, smooth, opaque, flat	46	6.46
VII	Pale green, convex, smooth, opaque, cream	11	1.54
Ⅷ (Candida)	White with green in center, flat, smooth, opaque	4	0.56

## Sheet: Table S4
Table S4. Colony numbers and percentage (%) of Saccharomyces isolates and genotypes during wine spontaneous fermentations with/without SO2 addition
Grape varieties	SO2-free groups		Supplemented with 40 mg/L SO2		Same Genotype
	Isolate number	Genotype number	Isolate number	Genotype number
Riesling	21 (14.8)	3	15 (10.1)	2	1
Semilon	18 (12.7)	5	18 (12.2)	5	2
Cabernet Sauvigon	20 (14.1)	4	28 (18.9)	4	4
Cabernet Gernischet	24 (16.9)	5	29 (19.6)	4	2
Cinsault	5 (3.5)	2	18 (12.2)	1	0
Point Noir	14 (9.7)	3	9 (6.1)	1	1
Yan73	14 (9.7)	4	12 (8.1)	2	2
Merlot	26 (18.3)	5	19 (12.8)	3	2
Total	142	-	148	-	-

## Sheet: Table S5
Table S5. Concentration (μg/L) of volatile compounds in Cabernet Sauvignon wines fermented by indigenous S. cerevisiae with varying genotypes
Compounds	RT	XR	NX1	NX2	NX3	NX4	NX5	NX12	NX13	NX16	NX22	NX23	NX24
Higher Alcohols (∑）		750077.72±16490.58 de	854102.83±74450.32 cd	820118.89±8723.52 def	782073.77±30435.98 hi	801327.35±23588.17 ef	675717.01±16327.74 efg	729374.26±9667.19 def	735156.45±27259.32 fg	778478.96±24490.85 gh	836188.85±36761.44 bc	570224.01±22811.64 cde	590381.04±15146.56
(E)-3-Hexen-1-ol	23.0107	120.01±13.95 ef	222.94±15.69 bc	178.58±16.71 cde	227.42±8.03 bc	228.1±27.19 bc	189.61±20.59 cd	281.93±26.42 ab	146.93±11.31 def	132.74±4.03 def	134.43±20.57 def	103.61±3.81 f	78.48±4.5 f
(S)-(+)-3-Methyl-1-pentanol	20.46	1146.65±15.93 d	986.25±13.1 fg	975.33±17.11 fg	1135.14±12.77 d	1120.51±7.14 d	1085.26±26.41 def	1006.69±20.87 efg	2447.77±59.75 a	2144.7±45.19 b	1395.1±47.16 c	1034.62±20.31 defg	985.86±19.54 fg
1-Butanol	13.0024	4032.25±55.28 c	3255.38±191.63 ghi	3506.21±41.77 efg	3866.75±148.69 cde	4516.09±38.29 b	3612.9±91.64 defg	3327.66±123.64 ghi	3014.35±104.99 i	3470.17±63.07 fgh	4524.09±77.16 b	2634.42±48.23 j	3126.15±87.79 hi
1-Decanol	38.0099	26.2±2.57 ab	17.28±1.72 bcd	15.97±1.86 cd	17.98±1.24 bcd	13.81±2.45 d	15.81±2.44 cd	17.65±3.29 bcd	21.48±2.6 bcd	13.49±1.86 d	18.35±1.39 bcd	17.65±3.69 bcd	21.6±1.56 bcd
1-Dodecanol	45.1892	30±2.54 de	32.31±2.05 de	12.63±1.77 ef	42.97±6.33 cd	6.65±3.46 f	15.4±3.66 ef	54.5±8.12 bc	58.92±5.75 bc	58.6±5.34 bc	20.31±1.41 ef	28.74±1.18 de	50.2±6.05 bcd
1-Heptanol	25.2945	12.18±0.03 a	10.51±4.02 fg	10.31±4.03 gh	10.31±3.07 gh	9.98±4.01 i	10.58±3.09 ef	10.65±3.08 ef	11.49±0.11 b	10.46±1.09 fg	10.88±1.03 cd	10.77±1.05 de	11.03±1.06 c
1-Hexanol	21.5581	5317.06±25.64 b	4570.32±91.29 fg	4300.47±49.38 ghi	4243.81±55.95 hi	4887.98±9.76 def	4610.74±60.89 efg	4961.53±11.53 cd	5975.9±185.07 a	4925.24±74.53 de	5258.73±58.39 bc	4358.67±89.23 gh	5012.94±105.5 bcd
1-Octanol	30.1061	26.19±0.4 a	18.29±6.44 efg	16.91±3.59 g	17.62±4.33 fg	16.88±2.21 g	18.55±2.52 defg	20.09±3.32 cde	21.1±1.68 bc	18.88±3.22 defg	22.39±1.34 b	19.81±2.44 cde	20.32±2.20 cd
1-Pentanol	16.6778	316.09±1.48 fg	316.52±5.02 fg	308.11±1.79 g	345.17±3.39 de	306.68±6.81 g	329.94±4.72 ef	328.2±2.47 ef	362.83±9.39 cd	382.33±3.66 b	340.66±3.23 e	387.61±5.59 ab	404.67±6.62 a
2,3-Butanediol	29.519	111590.44±3845.3 cdef	123330.57±14588.11 bcde	98891.31±10380.16 def	132756.81±19232.17 bcde	90805.68±7400.75 def	81275.53±6401.69 def	77136.82±4803.14 ef	57625.82±1910.63 f	108578.58±14651.52 cdef	162414.27±18866.1 bc	96817.49±12192.06 def	92397.23±3723.52 def
2-methyl-1-Propanol	11.1303	78902.8±582.06 e	106942.66±1212.7 b	112265.35±580.77 a	88007.89±1396.38 d	100871.1±302.11 c	76191.42±1162.12 e	100867.31±811.99 c	89587.31±2572.59 d	86865.76±1692.44 d	63978.13±610.46 f	54583.04±723.43 g	59468.47±1567.18 fg
3-methyl-1-Butanol	15.4692	380702.13±4759.75 cde	387432.53±8767 bcd	414953.11±3126 ab	387767.4±5091.16 bcd	416610.34±2661.54 a	353892.33±3751.61 ef	379568.41±2894.13 cde	401987.72±14710.3 abcd	401066.72±5778.98 abcd	378320.26±3211.6 de	287741.45±5179.77 g	305563.44±6784.64 g
4-methyl-1-Pentanol	19.9034	452.82±4.27 fg	523.8±14.79 de	512.07±4.03 de	547.93±9.67 d	529.53±1.53 de	510.25±9.14 de	519.54±6.85 de	935.61±42.38 a	795.25±15.92 b	668.38±2.26 c	406.15±9.77 g	409.53±7.19 g
Phenylethyl alcohol	43.748	167392.81±8101.51 b	166138.4±16137.44 b	184165.29±1262.85 b	163080.39±5833.96 b	181400.58±13807.16 b	153952.72±6061.12 bc	161268.44±2111.01 b	172947.88±9876.84 b	170013.97±5498.8 b	219079.07±20367.73 a	122070.6±4850.72 c	122826.97±3810.22 c
Esters
Ethyl esters of fatty acids （∑）		6454.43±5.59 a	5708.1±10.68 ab	5553.94±6.01 a	6279.93±13.64 b	5325.78±6.27 a	5843.98±10.74 bc	6003.77±9.26 ab	6740.59±43.03 bcd	7706.59±12.12 ab	6490.09±10.11 ab	7688.90±20.06 bc	8589.53±21.26 b
Dodecanoic acid, ethyl ester	40.9914	98.3±3.98 bcd	96.96±3.77 bcd	91.17±1.34 bcd	99.47±4.18 abcd	89.07±1.03 d	85.8±3.35 d	97.71±7.68 bcd	100.39±1.72 abcd	95.4±2.61 bcd	90.51±2.01 cd	105.84±4.4 ab	103.93±3.28 abc
Ethyl 9-decenoate	35.4439	182.41±0.63 a	125.26±1.58 def	127.78±2.61 d	126.12±1.5 de	118.8±1.37 ef	127.61±5.62 d	126.23±1 de	128.69±4.98 d	138.54±1.8 c	169.08±1.71 b	161.25±4.13 b	177.98±2.98 a
Ethyl butanoate	9.59002	1073.07±6.62 c	800.29±17.2 gh	746.55±2.41 hi	921.43±19.41 de	710.05±6.46 i	810.32±16.27 fgh	729.99±3.89 i	949.96±23.23 d	1266.06±19.28 b	862.64±9.83 efg	1259.59±24.48 b	1379.38±24.04 a
Ethyl butanoate	35.4401	334.9±11.72 def	259.71±16.41 hijk	222.11±3.17 k	305.62±11.79 efg	276.33±5.71 ghi	294.94±13.39 fgh	342.9±8.56 de	441.1±20.65 b	401.13±14.64 bc	550.72±6.63 a	271.19±7.64 ghij	369.46±10.9 cd
Ethyl caprate	33.5528	639.06±7.87 cde	552.32±6.67 efghi	533.78±11.62 fghi	523.65±17.35 ghi	470.09±16.86 i	501.33±5.29 hi	497.1±24.02 hi	587.38±74.11 defgh	710.46±16.93 bc	581.51±15.24 defgh	751±44.33 ab	828.31±38.13 a
Ethyl caprylate	25.2869	2346.69±19.12 cd	2081.53±30.68 de	2101.35±7.97 de	2264.03±66.28 cd	1895.57±25.46 e	2097.47±27.7 de	2250.86±31.97 cde	2325.33±303.39 cd	2771.84±39.05 b	2246.45±36.88 cde	2796.76±97.31 b	3243.46±105.34 a
Ethyl heptanoate	20.8337	14.8±2.21 def	15.02±2.25 def	13.97±4.13 efg	17.25±3.18 cd	13.15±3.11 fg	16.14±2.41 cde	17.01±2.24 cd	23±2.16 b	17.74±2.08 c	16.96±1.31 cd	24.51±0.65 b	27.16±0.94 a
Ethyl hexanoate	16.6778	1399.44±8.17 fg	1407.03±41.28 fg	1328.87±24.21 g	1628.04±28.63 de	1341.56±5.21 g	1522.38±40.04 ef	1506.59±15.63 ef	1761.7±69.05 cd	1897.43±22.3 bc	1585.58±31.68 e	1994.14±39.93 ab	2130.84±53.18 a
Ethyl isovalerate	10.5546	190.24±1.19 cd	190.76±1.31 cd	216.75±10.97 bc	218.99±5.04 bc	242.63±5.71 ab	222.18±8.14 bc	260.02±3.02 a	246.26±11.62 ab	222±16.6 bc	214.27±10.6 bc	150.54±9.56 e	155.04±12.96 de
Ethyl nonanoate	29.3017	18.73±0.66 bc	18.95±2.20 bc	19.28±1.11 bc	18.49±1.17 bc	18.45±1.17 bc	18.6±1.06 bc	17.88±2.48 c	18.38±1.77 bc	19.83±0.28 ab	17.99±2.1 c	19.4±1.84 bc	21.22±0.34 a
Ethyl palmitate	54.2558	90.32±3.87 bc	88.59±3.22 bc	84.82±1.1 bc	89.62±3.28 bc	82.29±1.66 bc	80.63±4.17 c	86.33±8.26 bc	89.35±2.03 bc	91.4±2.65 abc	85.98±1.61 bc	84.06±3.28 bc	86.55±2.31 bc
Ethyl tetradecanoate	47.9	66.47±1.06 a	71.68±1.58 a	67.51±1.43 a	67.22±1.88 a	67.79±1.49 a	66.58±1.46 a	71.15±2.41 a	69.05±1.62 a	74.76±7.19 a	68.4±1.74 a	70.62±3.18 a	66.2±0.71 a
Acetate esters (∑）		145825.82±95.10 ab	127312.49±437.75 bc	126980.88±123.99 bc	142862.46±355.71 c	116639.49±90.90 c	119243.69±244.59 cd	114518.29±128.01 ab	119108.51±53.08 a	161152.47±342.22	116652.16±111.09 b	140101.94±387.02 bc	155118.14±386.26 ac
Ethyl acetate	6.39993	141076.1±570.96 b	122903.61±2959.39 de	121830.71±783.22 defg	137144.55±2347.51 b	113410.61±606.22 fgh	115354.37±1619.63 efgh	110158.64±851.51 h	114443.65±3603.46 efgh	155122.62±2309.6 a	113190.06±735.67 gh	135861.31±2615.16 bc	150842.72±2602.23 a
Geranyl acetate	37.9298	24±12.15 a	8.73±0.96 a	12.98±4.8 a	14.2±4.18 a	17.22±1.66 a	19.34±1.93 a	18.95±6.69 a	22.07±9.48 a	9.17±01.13 a	20.22±9.47 a	18.26±13.52 a	25.05±11.06 a
Heptyl acetate	22.5456	38.4±2.14 a	17.7±6.52 e	18.81±3.11 de	23.33±3.02 c	21.63±3.68 cd	16.23±4.39 ef	17.91±4.17 e	24.07±1.85 c	33.75±2.83 b	18.03±4.54 e	32.05±2.92 b	33.4±1.59 b
Hexyl acetate	18.283	1.99±0.02 cd	1.35±0.03 f	1.63±0.03 e	1.97±0.04 cd	1.85±0.02 h	1.29±0.03 fg	1.55±0.02 e	2.1±0.06 c	2.63±0.03 a	1.4±0.02 f	2.36±0.05 b	2.33±0.05 b
Isoamyl acetate	12.3962	3990.26±61.07 cd	3640.22±82.2 f	4206.99±59.29 c	4839.95±106.11 b	2645.78±10 i	3282.89±70.24 g	3628.5±23.72 f	3946.86±99.06 cde	5130.57±55.71 a	2924.8±20.55 h	3589±59.03 f	3612.49±65.83 f
Isobutyl acetate	8.94948	314.13±9.61 d	361.17±6.25 ab	368.43±5.47 a	344.56±6.47 bc	252.13±1.26 e	256.16±5.92 e	324.77±2.16 cd	237.52±5.82 ef	305.77±6.61 d	167.6±1.25 g	226.53±3.41 f	244±6.64 ef
Phenethyl acetate	40.3623	380.94±9.73 cd	379.71±8.9 cd	541.33±12.02 ab	493.9±22.63 b	290.27±13.43 f	313.41±9.98 ef	367.97±7.77 d	432.24±25.84 c	547.96±19.62 a	330.05±6.13 def	372.43±15.05 d	358.15±16.43 de
Other esters (∑）		1366.39±15.13 ab	1360.39±20.77 b	1280.95±4.02 a	1348.80±31.21 ab	1200.81±15.13 a	1214.28±16.66 a	1352.97±32.41 bc	1407.78±47.80 d	1444.89±24.93 bc	1431.02±11.01 b	1233.69±17.92 b	1352.45±11.14 a
Caprylic acid isobutyl ester	29.9308	14.64±2.01 bcd	14.81±1.02 bc	14.79±1.04 bc	14.56±1.67 cde	14.57±1.04 cde	14.52±2.03 de	14.72±1.07 bcd	14.68±1.23 bcd	14.89±0.04 ab	14.47±2.01 de	14.65±1.05 bcd	14.85±0.05 ab
Ethyl phenylacetate	39.2528	52.29±12.93 h	78.75±7.46 def	94.37±4.47 bc	87.34±6.62 bcd	91.4±4.33 bcd	81.07±2.63 cde	100.46±7.38 ab	86.61±4.24 bcd	70.4±4.37 efg	111.17±3.46 a	61.56±2.93 gh	64.5±4.84 fgh
Isoamyl caprylate	34.159	372.17±1.52 abc	358.76±2.62 bcd	345.92±4.32 bcd	344.72±10.46 bcd	330.24±6.67 d	329.4±2.78 d	331.9±12.32 cd	364.59±32.06 abcd	377.97±3.25 ab	367.34±6.55 abcd	374.73±13.71 ab	383.49±7.62 ab
Isoamyl laurate	41.6205	200.98±4.26 bc	209.15±6.03 b	201.18±2.27 bc	209.37±6.48 b	198.3±2.43 bc	189.27±5.98 c	206.59±11.09 bc	216.19±2.76 b	206.77±4.18 bc	200.79±4.72 bc	213.59±4.08 b	203.86±1.41 bc
Isopentyl hexanoate	26.1257	30.52±2.17 bc	30.64±2.27 bc	30.88±2.14 bc	30.13±2.44 c	31.15±1.08 bc	30.49±2.06 bc	31.13±2.22 bc	32.4±2.57 bc	35.38±2.46 a	30.82±0.13 bc	30.53±1.43 bc	32.3±1.48 bc
Methyl Caprate	31.7113	86.61±7.03 cdefg	86.52±5.04 efg	86.22±6.03 g	86.35±7.02 fg	86.24±9.09 g	86.36±7.07 fg	86.58±5.15 defg	86.87±5.41 cdef	87.42±1.06 ab	86.52±7.05 efg	87.1±2.15 bc	87.63±0.12 a
Methyl octylate	23.2624	8.36±3.06 fgh	8.53±3.15 efg	7.42±3.08 h	9.21±4.02 def	7.93±3.04 gh	9.13±2.12 def	10.42±1.13 bc	10.43±1.78 bc	11.47±1.12 b	8.85±4.16 efg	11.3±1.34 b	12.78±0.45 a
Methyl salicylate	39.0927	4.06±1.01 bc	4.03±1.02 bcd	3.99±1.04 bcde	4.27±0.06 a	3.94±2.01 de	3.99±1.01 bcde	3.96±1.03 cde	3.99±1.02 bcde	4.09±1.02 b	3.91±1.03 e	4.07±0.03 b	4.07±0.02 b
Fatty acids (∑）		8413.45±64.30 ab	12337.12±1672.35 ef	11754.40±501.99 d	10197.36±272.27 cd	10917.18±325.70 c	8975.34±434.49 c	11781.36±399.48 bc	10870.55±387.10 b	9960.70±327.24 de	8281.82±472.22 d	9028.19±452.94 de	9375.32±411.12 cd
2-methyl-Propanoic acid	31.0174	5231.28±54.17 efg	7734.58±574.56 bc	8403.03±467.43 b	6682.48±168.82 cd	7697.86±200.56 bc	5376±303 ef	7978.48±400.13 b	6691.89±230.77 cd	6399.97±301.46 de	4314.5±250.61 fg	4970.99±242.32 fg	5250.54±269.88 efg
Hexanoic acid	40.9952	1787.69±43.28 f	1959.13±180.21 def	1836.25±31.86 f	2041.96±66.68 cdef	1876.05±97.95 ef	2054.75±102.65 cdef	2194.66±14.1 abcde	2479.7±97.51 a	2102.49±58.76 bcdef	2279.8±126.28 abcd	2251.77±139.77 abcd	2390.67±88.19 ab
n-Decanoic acid	55.0603	86.16±5.69 e	89.29±1.85 cde	89.91±1.39 cd	88.2±2.52 de	85.72±4.91 e	88.31±4.4 de	92.26±1.2 bc	97.02±0.74 a	88.46±2.63 de	89.18±3.9 cde	94.68±0.56 ab	94.4±0.87 ab
Octanoic acid	48.5444	1308.31±30.95 ef	1376.76±40.1 def	1425.21±18.1 cdef	1384.72±42.99 def	1257.54±77.07 f	1456.28±50.16 bcde	1515.97±3.99 abcd	1601.95±73.22 abc	1369.78±41.93 def	1598.34±99.93 abc	1710.75±72.14 a	1639.71±58.75 ab
Terpenes
Linalool	29.7363	5.56±2.26 bcd	4.27±2.03 f	5.41±1.14 bcde	4.8±2.2 def	4.41±1.19 ef	4.82±0.57 def	6.26±0.3 b	5.91±0.09 bc	4.89±1.11 cdef	7.34±0.21 a	5.65±0.23 bcd	5.07±1.65 cdef
Carbonyl Compounds (∑）		36.59±5.12 c	43.81±9.78 b	34.24±3.95 a	18.43±7.30 d	62.57±12.52 cd	40.02±5.11 cd	30.08±8.32 bcd	34.80±5.83 bc	19.26±3.47 ab	37.90±7.31 bc	41.65±0.93 a	20.38±6.16 c
Decanal	27.5631	15.66±2.3 cde	27.71±2.76 b	18.3±1.82 cd	6.04±3.79 fg	41.41±6.67 a	23.55±2.95 bc	14.12±1.87 def	15.05±1.63 cde	7.32±3.98 efg	19.99±3.24 bcd	22.62±1.78 bcd	8.62±3.83 efg
Nonanal	23.5025	10.84±4.28 a	12.61±5.31 a	8.71±2.94 a	6.22±3.68 a	17.72±6.8 a	10.48±2.29 a	11.11±6.44 a	8.41±4.11 a	9.88±2.43 a	14.13±6.77 a	9.67±1.21 a	7.61±3.55 a
Octanal	18.2868	10.09±1.19 ab	3.49±1.8 ab	7.23±1.19 ab	6.17±3.59 ab	3.43±1.33 ab	5.99±1.17 ab	4.85±1.84 ab	11.35±1.09 ab	2.06±0.56 b	3.79±2.00 ab	9.37±3.57 ab	4.16±2.33 ab

## Sheet: Table S6
Table S6. Concentration (μg/L) of volatile compounds in Chardonnay wines fermented by indigenous S. cerevisiae with varying genotypes.
Compounds	RT	TXL	NX1	NX13	NX15	NX16	NX18	NX21
Higher Alcohols (∑）		455177.41±16357.60 def	445776.63±13258.82 d	460346.25±12628.39 cd	392666.95±13826.11 cde	475971.22±16403.03 ef	478945.33±8464.81 cd	373012.47±3976.93 bc
(E)-3-Hexen-1-ol	23.0107	189.08±5.34 e	288.71±11.31 a	207.34±22.16 cde	189±13.53 e	217.93±19.42 bcde	233.76±18.85 bcde	189.53±13.12 e
(S)-(+)-3-Methyl-1-pentanol	20.46	229.76±10.11 ab	220.25±6.7 abc	196.01±12.38 c	202.01±9.82 bc	207.02±15.25 abc	223.74±9 abc	156.45±10.88 d
1-Butanol	13.0024	2226.23±191.1 a	1294.55±193.17 b	878.94±74.01 cde	788.7±53.8 e	994.74±26.87 bcde	1129.32±15.8 bcd	1099±48.95 bcde
1-Decanol	38.0099	23.37±3.59 a	21.17±3.27 a	17.04±1.91 a	20.92±1.06 a	18.43±1 a	16.77±1.63 a	21.71±3.04 a
1-Dodecanol	45.1892	190.06±10.27 ab	205.84±29.91 a	101.8±12.03 de	132.07±20.65 bcde	139.59±20.69 bcde	117.99±1.67 cde	116.64±3.22 cde
1-Heptanol	25.2945	13.15±4.08 h	16.01±2.28 bcd	16.77±1.2 ab	16.57±5.18 abc	15.93±1.33 cd	15.77±2.15 cd	14.44±1.04 g
1-Hexanol	21.5581	1971.76±147.92 f	2842.83±146.66 ab	2651.52±74.29 abc	2309.15±72.57 e	2628.71±85.34 abcd	2570.46±37.14 bcde	2918.71±13.84 a
1-Octanol	30.1061	12.78±2.34 b	14.74±1.67 a	12.16±2.4 b	12.48±2.67 b	12.92±2.37 b	11.77±2.55 b	12.96±2.18 b
1-Pentanol	16.6778	545.36±21.55 ab	544.64±30.02 ab	443.29±13.27 def	516.73±14.31 bcd	525.96±26.12 bc	541.18±17.45 ab	471.46±9.12 bcde
2,3-Butanediol	29.519	62208.64±7896.55 a	52996.87±6709.23 abc	42002.45±2192.48 abcd	29209.82±1752.84 d	44376.28±6013.81 abcd	37672.03±1337.7 bcd	41197.97±876.81 abcd
2-methyl-1-Propanol	11.1303	86099.6±2105.77 ab	77506.82±3732.99 cd	70844.38±2208.35 de	51693.51±2059.89 g	68922.61±2469.31 e	68051.66±1134.35 ef	40769.85±247.52 h
3-methyl-1-Butanol	15.4692	267934.6±7142.16 de	279157.04±14580.74 cd	308267.31±8345.53 bc	276249.02±9380.69 d	323748.37±11012.5 ab	333693.48±5818.12 ab	258526.35±2001.65 def
4-methyl-1-Pentanol	19.9034	80.85±4.63 ef	118.53±4.4 a	82.68±6.92 ef	85.14±6.66 ef	87.55±3.4 ef	88.99±4.19 def	72.19±8.96 f
Phenylethyl alcohol	43.748	33452.18±217.87 bc	30548.64±920.91 bcde	34624.57±859.49 b	31241.83±746.26 bcd	34075.19±1382.96 b	34578.42±73.79 b	27445.21±781.72 def
Esters (∑）		161229.46±9595.29 abc	197928.95±18263.52 de	176665.07±5614.51 cd	187824.11±6232.27 ef	206006.39±9076.53 fg	221837.22±4597.36 fgh	170612.19±2314.30 cd
Ethyl esters of fatty acids （∑）		14749.07±134.83 cd	17099.08±197.40 d	13069.13±39.98 ab	16302.58±45.94 a	16220.63±89.38 bc	17747.78±41.68 a	14507.37±34.60 ab
Butanoic acid, 3-methyl-, ethyl ester	10.5546	34.5±4.13 abc	40.49±3.24 ab	26.84±3.02 bcde	20.34±2.78 de	25.38±3.08 cde	31.62±2.24 abcd	17.04±5.45 e
Ethyl 9-decenoate	35.4439	1041.97±134.29 bcd	1322.92±224.35 abc	1291.77±30.11 abc	1303.53±52.91 abc	1286.86±77.86 abc	1366.12±21.33 ab	1186.69±53.48 abcd
Ethyl butanoate	9.59002	1437.82±51.97 de	1909.82±107.85 b	1540.11±56.39 cd	1751.26±72.09 bc	1802.22±100.98 b	1965.09±67.34 ab	1384.46±4.52 de
Ethyl caprate	33.5528	2509.32±368.15 bcde	3258.82±550.69 ab	2031.23±42.4 de	2915.93±86.19 abcd	2761.74±167.02 abcd	3141.74±15.44 ab	2951.21±162.31 abc
Ethyl caprylate	25.2907	5949.03±668.51 bcd	6576.43±951.39 bc	5287.53±169.86 cde	6646.79±157.89 bc	6695.31±402.05 bc	7301.32±195.72 ab	5847.88±10.79 bcd
Ethyl heptanoate	20.8337	2.22±1.2 h	5.93±1.59 ab	6.34±0.29 a	4.17±1.11 cde	4.65±0.41 cd	4.38±0.24 cd	4.91±1.02 bc
Ethyl hexanoate	16.6778	3314.12±207.96 ab	3309.02±261.28 ab	2450.15±113.84 e	3044.31±115.22 bcd	3109.39±214.3 bc	3236.18±139.05 b	2705.37±121.34 cde
Ethyl laurate	40.9914	278.14±34.08 efg	486.92±50.01 ab	262.43±16.78 fg	440.45±8.54 abc	360.36±7.47 cdef	521.24±7.6 a	244.62±11.41 fg
Ethyl nonanoate	29.3017	19.87±4.72 abc	18.14±4.93 cdef	18.51±2.73 bcde	19.65±1.64 abc	18.66±2.37 bcd	20.3±1.65 ab	18.63±2.11 bcd
Ethyl palmitate	54.2558	90.93±5.79 ab	97.54±11.09 a	87.24±1.89 ab	88.36±2.4 ab	87.47±3.06 ab	89.15±4.36 ab	81.13±4.97 b
Ethyl tetradecanoate	47.9	71.15±2.32 ab	73.05±4.93 a	66.98±2.47 ab	67.79±4.6 ab	68.59±4.62 ab	70.64±3.54 ab	65.43±3.25 b
Acetate esters (∑）		130376.06±749.72 de	158365.51±1502.80 def	141471.49±629.27 cd	149161.80±664.84 bcd	167982.90±918.71 cd	180591.42±593.84 de	135364.87±120.62 abc
Ethyl acetate	6.39993	124257.25±5737.59 efgh	154587.96±11783.89 bcd	137846.7±4915.97 de	144759.19±5168.89 cde	163631.1±7155.4 bc	175981.76±4627.54 ab	132947.74±934.09 defg
Geranyl acetate	37.9298	167.96±20.96 ab	186.99±18.06 a	116.99±10.49 cd	152.55±6.66 abc	139.4±11.59 bcd	148.63±3.48 abcd	108.46±5.01 d
Heptyl acetate	22.5456	11.69±1.82 h	31.89±3.07 ab	35.12±1.4 a	27.03±2.7 bc	27.36±1.72 bc	24.64±1.05 cde	18.42±1.07 fg
Hexyl acetate	18.283	46.83±2.67 b	38.44±3.13 c	35.68±1.42 c	47.6±1.58 b	47.27±2.87 b	47.93±1.76 b	33.88±0.01 cd
Isoamyl acetate	12.3962	1116.58±54.55 b	781.35±53.18 cd	889.12±32.42 c	1116.01±41.48 b	1123.26±63.32 b	1184.62±35.76 b	616.65±1.38 efg
Isobutyl acetate	8.94948	1217.58±52.54 a	545.54±32.24 bc	379.13±8.89 fg	428.86±14.99 defg	460.83±25.82 cdef	479.1±16.78 cde	210.55±8.45 h
Phenethyl acetate	40.3623	504.61±11.67 b	320.51±11.02 fg	373.91±5.54 de	442.77±10.55 c	391.46±8.93 d	432.23±2.75 c	229.81±4.11 h
Other esters		25115.02±2624.87 de	30940.97±4335.48 ef	29236.28±578.02 e	31217.21±1033.97 f	30682.92±1548.19 efg	33110.95±448.40 de	27798.50±1125.49 fg
Ethyl phenylacetate	39.2528	3.59±1.06 gh	4.55±1.28 defg	5.65±0.21 bcd	4.14±0.37 efgh	4.84±0.3 def	5.55±0.43 bcd	7.1±0.13 a
Isoamyl laurate	41.6205	367.37±29.99 bcde	373.14±87.28 abcd	312.24±15.49 cdef	381.32±8.6 abcd	388.67±5.77 abc	477.43±3.28 ab	355.91±6.17 cdef
Isoamyl octanoate	35.4	17847.05±2513.23 bcd	23116.59±4198.08 abc	22845.52±608.5 abc	23146.39±1033.96 abc	22680.37±1510.17 abc	24208.58±450.06 ab	20820.43±1078.56 abcd
Isopentyl hexanoate	26.1257	25.17±4.45 a	19.69±1.2 bcde	19.97±1.14 bcde	22.06±2.44 abc	21.92±1.75 abcd	23.02±1.21 ab	19.89±1.17 bcde
Methyl 2-octynoate	23.2624	12.36±1.2 bc	12.12±1.3 bcd	9.69±2.3 defg	13.98±1.4 b	13.2±1.9 bc	14.22±1.55 b	11.22±2.01 cde
Methyl caprate	31.7113	88.39±1.83 abcd	89.89±1.38 ab	87.37±2.17 cd	89.24±1.42 abcd	89.21±1.57 abcd	89.43±1.1 abc	90.11±1.5 ab
Methyl salicylate	39.0927	5.66±0.24 a	6.09±0.21 a	5.84±0.04 a	5.83±0.07 a	6.05±0.13 a	5.96±0.02 a	6.02±0.05 a
n-Caprylic acid isobutyl ester	29.9308	18.92±0.87 a	16.84±0.83 bcd	16.21±1.09 cd	16.91±0.13 bcd	16.84±1.25 bcd	17.39±1.02 abc	15.51±2.17 d
Octanoic acid, 3-methylbutyl ester	34.159	789.37±75.09 bcd	698.28±51.49 de	616.79±32.27 ef	867.66±11.5 bc	743.99±33.84 cde	948.97±7.68 ab	613.1±39.86 ef
Fatty acids (∑)		15316.54±214.21 ab	14871.28±214.11 b	12270.72±225.27 c	13382.26±275.25 d	15065.86±377.28 cd	14906.44±137.88 c	12662.77±269.03 c
2-methyl-Propanoic acid	31.0174	6308.56±483.8 a	4342.19±136.38 b	3365.99±3.76 def	3081.58±31.66 ef	3470.06±75.06 cdef	3450.83±27.18 cdef	2893.7±12.78 f
Hexanoic acid	41.3841	3699.21±17.38 e	4526.67±195.94 bc	4003.64±158.99 de	4202.46±160.85 cd	5018.69±100.03 a	5016.69±69.15 a	4035±85.38 de
n-Decanoic acid	55.0603	219.56±5.65 bcde	219.75±8.91 bcde	166.2±5.25 g	233.31±2.08 abc	224.77±10.38 abcde	224.54±2.85 bcde	253.08±1.46 a
Octanoic acid	48.5444	5089.21±373.88 fghi	5782.67±160.38 cdefg	4734.89±72.96 hi	5864.91±159.48 bcdef	6352.34±414.9 abcd	6214.38±93.05 abcde	5480.99±169.41 efghi
Terpenes
Linalool	29.7363	5.78±2.66 e	6.77±2.63 de	8.39±1.73 bcd	8.65±0.33 abcd	8.92±1.17 abcd	8.92±0.3 abcd	9.89±1.01 abc
Norisoprenoids
Damascenone	40.4995	2.51±0.29 a	2.55±0.18 a	2.46±0.14 a	2.41±0.15 a	2.68±0.27 a	2.7±0.15 a	2.84±0.31 a
Carbonyl Compounds (∑）		328.54±17.86 b	271.85±24.06 c	252.51±9.40 a	334.65±10.29 a	333.77±19.22 b	336.53±10.68 a	237.56±0.59 a
Decanal	27.5631	4.64±1.64 c	8.41±1.43 b	4.78±1.17 c	5.09±1.69 c	6.47±1.13 bc	6.19±1.17 bc	6.25±1.72 bc
Nonanal	23.5025	8.07±1.19 b	5.75±0.81 b	7.02±0.51 b	4.82±0.59 b	6.28±0.94 b	7.41±0.16 b	4.63±0.3 b
Octanal	18.2868	315.83±16.9 b	257.69±22.57 c	240.71±9.58 c	324.74±10.24 b	321.02±19.74 b	322.93±11.01 b	226.68±10.17 cd
